# Supplementary material for: Vehicle trajectory prediction and generation using LSTM models and GANs
Source: PLoS One. 2021 Jul 1;16(7):e0253868. doi: 10.1371/journal.pone.0253868 (PMC8248611; doi:10.1371/journal.pone.0253868)
Supplement: S1 File — (ZIP) [file pone.0253868.s001.zip]

Archive with 31 entries (31 files):
- images/ConfusionMatrices_100_CountTrend.png
- images/ConfusionMatrices_CountTrend.png
- images/HotSpot_legend.png
- images/HotSpot_legend_Milano.png
- images/Milano_NearTable_Dist.png
- images/Milano_real_vs_predicted_12 points_500m_fullExtent.png
- images/Milano_real_vs_predicted_12 points_500m_fullExtent_gray.png
- images/Milano_real_vs_predicted_12 points_500m_HSA_fullExtent.png
- images/Milano_real_vs_predicted_12 points_500m_HSA_fullExtent_gray.png
- images/Napoli_NearTable_Dist.png
- images/Napoli_real_vs_predicted_12 points_500m_fullExtent.png
- images/Napoli_real_vs_predicted_12 points_500m_fullExtent_gray.png
- images/Napoli_real_vs_predicted_12 points_500m_HSA_fullExtent.png
- images/Napoli_real_vs_predicted_12 points_500m_HSA_fullExtent_gray.png
- images/real_vs_predicted_12 points_100m.png
- images/real_vs_predicted_12 points_100m_HSA_midExtent.png
- images/real_vs_predicted_12 points_100m_midExtent.png
- images/real_vs_predicted_12 points_500m.png
- images/real_vs_predicted_4 points_100m.png
- images/real_vs_predicted_4 points_500m.png
- images/Roma_NearTable_Dist.png
- images/Roma_real_vs_predicted_12 points_500m_fullExtent.png
- images/Roma_real_vs_predicted_12 points_500m_fullExtent_gray.png
- images/Roma_real_vs_predicted_12 points_500m_HSA_fullExtent.png
- images/Roma_real_vs_predicted_12 points_500m_HSA_fullExtent_gray.png
- images/Torino_NearTable_Dist.png
- images/Torino_real_vs_predicted_12 points_500m_fullExtent.png
- images/Torino_real_vs_predicted_12 points_500m_fullExtent_gray.png
- images/Torino_real_vs_predicted_12 points_500m_HSA_fullExtent.png
- images/Torino_real_vs_predicted_12 points_500m_HSA_fullExtent_gray.png
- images/Trends_legend.png
